# Supplementary material for: 1,2,3-Tri-O-acetyl-5-de­oxy-d-ribofuran­ose
Source: Acta Crystallogr Sect E Struct Rep Online. 2010 Nov 10;66(Pt 12):o3107. doi: 10.1107/S160053681004482X (PMC3011534; doi:10.1107/S160053681004482X)
Supplement: Supplementary file 1 [file e-66-o3107-sup1.cif]

##############################################################################
###                                                                        ###
###        Electronic paper (Acta Crystallographica Section E)             ###
###                                                                        ###
##############################################################################
#                                                                            #
# This CIF contains the data in a paper accepted for publication in Acta     #
# Crystallographica Section E. It conforms to the requirements of Notes      #
# for Authors for Section E, and has been peer reviewed under the auspices   #
# of the IUCr Commission on Journals.                                        #
#                                                                            #
# Full details of the Crystallographic Information File format               #
# are given in the paper "The Crystallographic Information File (CIF):       #
# a New Standard Archive File for Crystallography" by S. R. Hall, F. H.      #
# Allen and I. D. Brown [Acta Cryst. (1991), A47, 655-685].                  #
#                                                                            #
# The current version of the core CIF dictionary is obtainable from          #
# ftp://ftp.iucr.org/pub/cif_core.dic. The current version number is 2.4.    #
#                                                                            #
# Software is freely available for graphical display of the structure(s) in  #
# this CIF.  For information consult the CIF home page http://www.iucr.org/  #
# cif/home.html                                                              #
#                                                                            #
# This file may be used for bona fide research purposes within the           #
# scientific community so long as proper attribution is given to the journal # 
# article from which it was obtained.                                        #
#                                                                            #
##############################################################################
                                             
data_I
_audit_creation_method     SHELXL97
_chemical_name_systematic
;
1,2,3-Tri-<i>O</i>-acetyl-5-deoxy-D-ribofuranose
;
_chemical_name_common     ?
_chemical_formula_moiety     'C11 H16 O7'
_chemical_formula_sum     'C11 H16 O7'
_chemical_formula_iupac     'C11 H16 O7'
_chemical_formula_weight     260.24
_chemical_melting_point     ?
_symmetry_cell_setting     orthorhombic
_symmetry_space_group_name_H-M     'P 21 21 21'
loop_
    _symmetry_equiv_pos_as_xyz
    'x, y, z'
    '-x+1/2, -y, z+1/2'
    '-x, y+1/2, -z+1/2'
    'x+1/2, -y+1/2, -z'
_cell_length_a     7.592(2)
_cell_length_b     8.505(2)
_cell_length_c     20.445(2)
_cell_angle_alpha     90.00
_cell_angle_beta     90.00
_cell_angle_gamma     90.00
_cell_volume     1320.1(5)
_cell_formula_units_Z     4
_cell_measurement_reflns_used     1390
_cell_measurement_theta_min     2.594
_cell_measurement_theta_max     21.593
_cell_measurement_temperature     298(2)
_exptl_crystal_description     prism
_exptl_crystal_colour     colourless
_exptl_crystal_size_max     0.48
_exptl_crystal_size_mid     0.45
_exptl_crystal_size_min     0.32
_exptl_crystal_density_diffrn     1.309
_exptl_crystal_density_meas     ?
_exptl_crystal_density_method     'not measured'
_exptl_crystal_F_000     552
_exptl_absorpt_coefficient_mu     0.110
_exptl_absorpt_correction_type     multi-scan
_exptl_absorpt_process_details     '(SADABS; Sheldrick, 1996)'
_exptl_absorpt_correction_T_min     0.9490
_exptl_absorpt_correction_T_max     0.9656
_exptl_special_details
;
;
_diffrn_ambient_temperature     298(2)
_diffrn_radiation_type     MoK\a
_diffrn_radiation_wavelength     0.71073
_diffrn_radiation_source     'fine-focus sealed tube'
_diffrn_radiation_monochromator     graphite
_diffrn_measurement_device_type     'Siemens SMART 1000 CCD area-detector'
_diffrn_measurement_method     '\f and \w'
_diffrn_detector_area_resol_mean     ?
_diffrn_reflns_number     5470
_diffrn_reflns_av_R_equivalents     0.0364
_diffrn_reflns_av_sigmaI/netI     0.0488
_diffrn_reflns_theta_min     1.99
_diffrn_reflns_theta_max     25.01
_diffrn_reflns_theta_full     25.01
_diffrn_measured_fraction_theta_max     0.999
_diffrn_measured_fraction_theta_full     0.999
_diffrn_reflns_limit_h_min     -9
_diffrn_reflns_limit_h_max     8
_diffrn_reflns_limit_k_min     -10
_diffrn_reflns_limit_k_max     9
_diffrn_reflns_limit_l_min     -24
_diffrn_reflns_limit_l_max     11
_diffrn_standards_number     ?
_diffrn_standards_interval_count     ?
_diffrn_standards_interval_time     ?
_diffrn_standards_decay_%     ?
_refine_special_details
;
Refinement of <i>F</i>^2^ against ALL reflections. The weighted <i>R</i>-factor
<i>wR</i> and goodness of fit <i>S</i> are based on <i>F</i>^2^, conventional
<i>R</i>-factors <i>R</i> are based on <i>F</i>, with <i>F</i> set to zero for
negative <i>F</i>^2^. The threshold expression of <i>F</i>^2^ >
\s(<i>F</i>^2^) is used only for calculating <i>R</i>-factors(gt) <i>etc</i>.
and is not relevant to the choice of reflections for refinement.
<i>R</i>-factors based on <i>F</i>^2^ are statistically about twice as large
as those based on <i>F</i>, and <i>R</i>- factors based on ALL data will be
even larger.
;
_reflns_number_total     1368
_reflns_number_gt     848
_reflns_threshold_expression     I>2\s(I)
_refine_ls_structure_factor_coef     Fsqd
_refine_ls_matrix_type     full
_refine_ls_R_factor_all     0.0796
_refine_ls_R_factor_gt     0.0414
_refine_ls_wR_factor_gt     0.1049
_refine_ls_wR_factor_ref     0.1332
_refine_ls_goodness_of_fit_ref     1.041
_refine_ls_restrained_S_all     1.041
_refine_ls_number_reflns     1368
_refine_ls_number_parameters     168
_refine_ls_number_restraints     0
_refine_ls_hydrogen_treatment     constr
_refine_ls_weighting_scheme     calc
_refine_ls_weighting_details
;
calc w = 1/[\s^2^(Fo^2^)+(0.0609P)^2^+0.2525P] where P=(Fo^2^+2Fc^2^)/3
;
_atom_sites_solution_hydrogens     geom
_atom_sites_solution_primary     direct
_atom_sites_solution_secondary     difmap
_refine_ls_shift/su_max     0.000
_refine_ls_shift/su_mean     0.000
_refine_diff_density_max     0.182
_refine_diff_density_min     -0.126
_refine_ls_extinction_method     'SHELXL97 (Sheldrick, 2008)'
_refine_ls_extinction_coef     0.022(4)
_refine_ls_extinction_expression
                                  'Fc^*^=kFc[1+0.001xFc^2^\l^3^/sin(2\q)]^-1/4^'
loop_
    _atom_type_symbol
    _atom_type_description
    _atom_type_scat_dispersion_real
    _atom_type_scat_dispersion_imag
    _atom_type_scat_source
    'C' 'C' 0.0033 0.0016
                         'International Tables Vol C Tables 4.2.6.8 and 6.1.1.4'
    'H' 'H' 0.0000 0.0000
                         'International Tables Vol C Tables 4.2.6.8 and 6.1.1.4'
    'O' 'O' 0.0106 0.0060
                         'International Tables Vol C Tables 4.2.6.8 and 6.1.1.4'
_computing_data_collection     'SMART (Siemens, 1996)'
_computing_cell_refinement     'SAINT (Siemens, 1996)'
_computing_data_reduction     'SAINT (Siemens, 1996)'
_computing_structure_solution     'SHELXS97 (Sheldrick, 2008)'
_computing_structure_refinement     'SHELXL97 (Sheldrick, 2008)'
_computing_molecular_graphics     'SHELXTL (Sheldrick, 2008)'
_computing_publication_material     'SHELXL97 (Sheldrick, 2008)'
loop_
    _atom_site_type_symbol
    _atom_site_label
    _atom_site_fract_x
    _atom_site_fract_y
    _atom_site_fract_z
    _atom_site_U_iso_or_equiv
    _atom_site_adp_type
    _atom_site_calc_flag
    _atom_site_refinement_flags
    _atom_site_occupancy
    _atom_site_disorder_assembly
    _atom_site_disorder_group
    O O1 0.1176(4) 0.2987(4) 0.07061(14) 0.0875(10) Uani d . 1 . .
    O O2 0.2931(4) 0.3413(4) 0.16197(14) 0.0848(10) Uani d . 1 . .
    O O3 0.4083(8) 0.5348(6) 0.1051(2) 0.162(2) Uani d . 1 . .
    O O4 0.2959(4) -0.0158(4) 0.07017(13) 0.0873(11) Uani d . 1 . .
    O O5 0.5372(5) -0.0822(5) 0.1230(2) 0.1261(16) Uani d . 1 . .
    O O6 -0.0276(4) -0.0744(3) 0.12588(12) 0.0711(9) Uani d . 1 . .
    O O7 0.0619(5) -0.1341(4) 0.22641(13) 0.0952(12) Uani d . 1 . .
    C C1 0.2710(6) 0.2524(6) 0.1032(2) 0.0750(13) Uani d . 1 . .
    H H1 0.3742 0.2633 0.0748 0.090 Uiso calc R 1 . .
    C C2 0.2469(6) 0.0844(6) 0.12401(18) 0.0695(12) Uani d . 1 . .
    H H2 0.3104 0.0591 0.1644 0.083 Uiso calc R 1 . .
    C C3 0.0506(6) 0.0772(5) 0.13214(17) 0.0628(11) Uani d . 1 . .
    H H3 0.0192 0.1214 0.1748 0.075 Uiso calc R 1 . .
    C C4 -0.0187(6) 0.1839(5) 0.07907(19) 0.0678(11) Uani d . 1 . .
    H H4 -0.0317 0.1235 0.0385 0.081 Uiso calc R 1 . .
    C C5 -0.1893(6) 0.2655(5) 0.0940(2) 0.0917(16) Uani d . 1 . .
    H H5A -0.1762 0.3274 0.1330 0.138 Uiso calc R 1 . .
    H H5B -0.2802 0.1886 0.1005 0.138 Uiso calc R 1 . .
    H H5C -0.2206 0.3327 0.0581 0.138 Uiso calc R 1 . .
    C C6 0.3685(7) 0.4813(7) 0.1569(3) 0.0917(15) Uani d . 1 . .
    C C7 0.3865(8) 0.5618(7) 0.2211(3) 0.1153(19) Uani d . 1 . .
    H H7A 0.4613 0.5007 0.2492 0.173 Uiso calc R 1 . .
    H H7B 0.2725 0.5726 0.2409 0.173 Uiso calc R 1 . .
    H H7C 0.4374 0.6639 0.2146 0.173 Uiso calc R 1 . .
    C C8 0.4508(7) -0.0888(6) 0.0750(2) 0.0784(13) Uani d . 1 . .
    C C9 0.4968(8) -0.1728(7) 0.0142(2) 0.111(2) Uani d . 1 . .
    H H9A 0.5860 -0.1152 -0.0088 0.166 Uiso calc R 1 . .
    H H9B 0.3940 -0.1822 -0.0128 0.166 Uiso calc R 1 . .
    H H9C 0.5403 -0.2757 0.0248 0.166 Uiso calc R 1 . .
    C C10 -0.0159(6) -0.1698(5) 0.1781(2) 0.0681(11) Uani d . 1 . .
    C C11 -0.1095(8) -0.3204(6) 0.1666(2) 0.0968(16) Uani d . 1 . .
    H H11A -0.0379 -0.3877 0.1399 0.145 Uiso calc R 1 . .
    H H11B -0.2191 -0.3001 0.1448 0.145 Uiso calc R 1 . .
    H H11C -0.1320 -0.3709 0.2078 0.145 Uiso calc R 1 . .
loop_
    _atom_site_aniso_label
    _atom_site_aniso_U_11
    _atom_site_aniso_U_22
    _atom_site_aniso_U_33
    _atom_site_aniso_U_12
    _atom_site_aniso_U_13
    _atom_site_aniso_U_23
    O1 0.090(2) 0.087(2) 0.086(2) -0.018(2) -0.0159(18) 0.0309(18)
    O2 0.095(2) 0.089(2) 0.0703(19) -0.023(2) -0.0001(17) 0.0068(19)
    O3 0.232(6) 0.137(4) 0.116(3) -0.093(4) 0.011(4) 0.022(3)
    O4 0.087(2) 0.115(3) 0.0599(17) 0.025(2) -0.0058(16) -0.0044(18)
    O5 0.099(3) 0.135(4) 0.145(3) 0.029(3) -0.043(3) -0.031(3)
    O6 0.098(2) 0.0548(17) 0.0604(16) -0.0068(19) -0.0069(15) 0.0085(14)
    O7 0.148(3) 0.079(2) 0.0585(17) -0.009(2) -0.0165(19) 0.0096(16)
    C1 0.070(3) 0.095(4) 0.060(2) -0.010(3) 0.000(2) 0.004(2)
    C2 0.073(3) 0.088(3) 0.048(2) 0.006(3) -0.006(2) 0.001(2)
    C3 0.077(3) 0.062(3) 0.050(2) 0.001(3) -0.0017(19) 0.010(2)
    C4 0.077(3) 0.064(2) 0.062(2) -0.008(3) -0.012(2) 0.010(2)
    C5 0.081(3) 0.074(3) 0.120(4) 0.003(3) -0.013(3) 0.016(3)
    C6 0.100(4) 0.086(4) 0.089(4) -0.024(3) -0.009(3) 0.015(3)
    C7 0.132(5) 0.101(4) 0.112(4) -0.019(4) -0.028(4) -0.003(4)
    C8 0.073(3) 0.076(3) 0.086(3) -0.002(3) 0.005(3) 0.007(3)
    C9 0.118(4) 0.113(4) 0.102(4) 0.007(4) 0.030(3) 0.008(4)
    C10 0.086(3) 0.062(3) 0.057(2) 0.009(3) 0.006(2) 0.011(2)
    C11 0.135(4) 0.067(3) 0.088(3) -0.015(3) -0.014(3) 0.018(3)
_geom_special_details
;
 All esds (except the esd in the dihedral angle between two l.s. planes)
 are estimated using the full covariance matrix.  The cell esds are taken
 into account individually in the estimation of esds in distances, angles
 and torsion angles; correlations between esds in cell parameters are only
 used when they are defined by crystal symmetry.  An approximate (isotropic)
 treatment of cell esds is used for estimating esds involving l.s. planes.
;
loop_
    _geom_bond_atom_site_label_1
    _geom_bond_atom_site_label_2
    _geom_bond_site_symmetry_2
    _geom_bond_distance
    _geom_bond_publ_flag
    O1 C1 . 1.399(5) ?
    O1 C4 . 1.433(5) ?
    O2 C6 . 1.325(6) ?
    O2 C1 . 1.429(5) ?
    O3 C6 . 1.192(6) ?
    O4 C8 . 1.333(6) ?
    O4 C2 . 1.441(5) ?
    O5 C8 . 1.183(6) ?
    O6 C10 . 1.344(4) ?
    O6 C3 . 1.425(5) ?
    O7 C10 . 1.190(5) ?
    C1 C2 . 1.502(6) ?
    C1 H1 . 0.9800 ?
    C2 C3 . 1.500(6) ?
    C2 H2 . 0.9800 ?
    C3 C4 . 1.509(5) ?
    C3 H3 . 0.9800 ?
    C4 C5 . 1.501(6) ?
    C4 H4 . 0.9800 ?
    C5 H5A . 0.9600 ?
    C5 H5B . 0.9600 ?
    C5 H5C . 0.9600 ?
    C6 C7 . 1.485(7) ?
    C7 H7A . 0.9600 ?
    C7 H7B . 0.9600 ?
    C7 H7C . 0.9600 ?
    C8 C9 . 1.475(6) ?
    C9 H9A . 0.9600 ?
    C9 H9B . 0.9600 ?
    C9 H9C . 0.9600 ?
    C10 C11 . 1.484(6) ?
    C11 H11A . 0.9600 ?
    C11 H11B . 0.9600 ?
    C11 H11C . 0.9600 ?
loop_
    _geom_angle_atom_site_label_1
    _geom_angle_atom_site_label_2
    _geom_angle_atom_site_label_3
    _geom_angle_site_symmetry_1
    _geom_angle_site_symmetry_3
    _geom_angle
    _geom_angle_publ_flag
    C1 O1 C4 . . 110.6(3) ?
    C6 O2 C1 . . 117.4(4) ?
    C8 O4 C2 . . 116.5(3) ?
    C10 O6 C3 . . 116.6(3) ?
    O1 C1 O2 . . 110.4(4) ?
    O1 C1 C2 . . 107.5(4) ?
    O2 C1 C2 . . 106.3(3) ?
    O1 C1 H1 . . 110.8 ?
    O2 C1 H1 . . 110.8 ?
    C2 C1 H1 . . 110.8 ?
    O4 C2 C1 . . 108.4(3) ?
    O4 C2 C3 . . 108.5(4) ?
    C1 C2 C3 . . 101.0(4) ?
    O4 C2 H2 . . 112.7 ?
    C1 C2 H2 . . 112.7 ?
    C3 C2 H2 . . 112.7 ?
    O6 C3 C2 . . 116.1(4) ?
    O6 C3 C4 . . 109.5(3) ?
    C2 C3 C4 . . 104.0(3) ?
    O6 C3 H3 . . 109.0 ?
    C2 C3 H3 . . 109.0 ?
    C4 C3 H3 . . 109.0 ?
    O1 C4 C5 . . 109.4(4) ?
    O1 C4 C3 . . 104.1(3) ?
    C5 C4 C3 . . 115.6(4) ?
    O1 C4 H4 . . 109.1 ?
    C5 C4 H4 . . 109.1 ?
    C3 C4 H4 . . 109.1 ?
    C4 C5 H5A . . 109.5 ?
    C4 C5 H5B . . 109.5 ?
    H5A C5 H5B . . 109.5 ?
    C4 C5 H5C . . 109.5 ?
    H5A C5 H5C . . 109.5 ?
    H5B C5 H5C . . 109.5 ?
    O3 C6 O2 . . 121.4(5) ?
    O3 C6 C7 . . 125.8(5) ?
    O2 C6 C7 . . 112.7(5) ?
    C6 C7 H7A . . 109.5 ?
    C6 C7 H7B . . 109.5 ?
    H7A C7 H7B . . 109.5 ?
    C6 C7 H7C . . 109.5 ?
    H7A C7 H7C . . 109.5 ?
    H7B C7 H7C . . 109.5 ?
    O5 C8 O4 . . 121.9(5) ?
    O5 C8 C9 . . 126.3(5) ?
    O4 C8 C9 . . 111.8(5) ?
    C8 C9 H9A . . 109.5 ?
    C8 C9 H9B . . 109.5 ?
    H9A C9 H9B . . 109.5 ?
    C8 C9 H9C . . 109.5 ?
    H9A C9 H9C . . 109.5 ?
    H9B C9 H9C . . 109.5 ?
    O7 C10 O6 . . 122.6(4) ?
    O7 C10 C11 . . 126.1(4) ?
    O6 C10 C11 . . 111.4(4) ?
    C10 C11 H11A . . 109.5 ?
    C10 C11 H11B . . 109.5 ?
    H11A C11 H11B . . 109.5 ?
    C10 C11 H11C . . 109.5 ?
    H11A C11 H11C . . 109.5 ?
    H11B C11 H11C . . 109.5 ?
data_global
_journal_date_recd_electronic     2010-10-18
_journal_date_accepted     2010-11-02
_journal_name_full     'Acta Crystallographica, Section E'
_journal_year     2010
_journal_volume     66
_journal_issue     12
_journal_page_first     o3107
_journal_page_last     o3107
_journal_paper_category     QO
_journal_coeditor_code     SI2303
_publ_contact_author_name     'Professor Jun Li'
_publ_contact_author_address
;
School of Pharmacy
Anhui Medical University
Hefei 230032
People's Republic of China
;
_publ_contact_author_email     ahmupharm@126.com
_publ_contact_author_fax     '86 551 5167735'
_publ_contact_author_phone     '86 551 5161115'
_publ_section_title
;
1,2,3-Tri-<i>O</i>-acetyl-5-deoxy-<i>D</i>-ribofuranose
;
loop_
    _publ_author_name
    _publ_author_address
    'Wen-Jian Tang'
;
School of Pharmacy
Anhui Medical University
Hefei 230032
People's Republic of China
;
    'Zhi-Cai Lin'
;
School of Pharmacy
Anhui Medical University
Hefei 230032
People's Republic of China
;
    'Min-Fang Tang'
;
School of Pharmacy
Anhui Medical University
Hefei 230032
People's Republic of China
;
    'Jun Li'
;
School of Pharmacy
Anhui Medical University
Hefei 230032
People's Republic of China
;
