# Supplementary material for: 1,2,3-Tri-O-acetyl-5-de­oxy-d-ribofuran­ose
Source: Acta Crystallogr Sect E Struct Rep Online. 2010 Nov 10;66(Pt 12):o3107. doi: 10.1107/S160053681004482X (PMC3011534; doi:10.1107/S160053681004482X)
Supplement: Supplementary file 2 [file e-66-o3107-Isup2.hkl]

# 
# h,k,l, Fc-squared, Fo-squared, sigma(Fo-squared) and status flag 
# 
data_I
_shelx_title ' 090527g in P2(1)2(1)2(1)' 
_shelx_refln_list_code          4 
_shelx_F_calc_maximum      155.82 
_exptl_crystal_F_000       552.00 
_reflns_d_resolution_high  0.8404 
 
loop_ 
 _symmetry_equiv_pos_as_xyz 
 'x, y, z' 
 '-x+1/2, -y, z+1/2' 
 '-x, y+1/2, -z+1/2' 
 'x+1/2, -y+1/2, -z' 
 
_cell_length_a     7.5916 
_cell_length_b     8.5055 
_cell_length_c    20.4450 
_cell_angle_alpha  90.000 
_cell_angle_beta   90.000 
_cell_angle_gamma  90.000 
 
_shelx_F_squared_multiplier     1.000 
 
loop_ 
 _refln_index_h 
 _refln_index_k 
 _refln_index_l 
 _refln_F_squared_calc 
 _refln_F_squared_meas 
 _refln_F_squared_sigma 
 _refln_observed_status 
   2   0   0     4199.57     4065.38     58.42 o 
   4   0   0     1130.02     1099.91     46.06 o 
   6   0   0        0.16        0.15      2.72 o 
   8   0   0        1.45       -1.39      3.21 o 
   1   1   0        0.83        0.57      0.54 o 
   2   1   0      222.57      239.42      3.61 o 
   3   1   0     1170.04     1102.09     12.88 o 
   4   1   0      461.92      487.26      7.28 o 
   5   1   0       40.77       40.94      2.45 o 
   6   1   0      112.61       98.90      5.36 o 
   7   1   0        0.00       -2.84      2.09 o 
   8   1   0        2.62        6.24      3.69 o 
   0   2   0       96.62      105.11      3.97 o 
   1   2   0      280.61      251.62      6.71 o 
   2   2   0      377.99      431.28      9.63 o 
   3   2   0      137.47      158.77      3.28 o 
   4   2   0        0.24       -0.98      1.13 o 
   5   2   0      109.29       98.70      4.06 o 
   6   2   0       13.89       13.15      2.79 o 
   7   2   0       11.58        8.86      3.63 o 
   8   2   0        3.85       -1.82      3.04 o 
   1   3   0       54.14       55.03      1.97 o 
   2   3   0      330.31      327.96      8.81 o 
   3   3   0      819.16      859.29     14.50 o 
   4   3   0        0.44        0.60      1.51 o 
   5   3   0        3.08        1.62      1.88 o 
   6   3   0       93.06      106.97      5.97 o 
   7   3   0        4.84       -1.23      2.20 o 
   8   3   0        0.01        1.45      2.90 o 
   0   4   0      154.28      153.61      6.87 o 
   1   4   0        2.23        3.05      1.45 o 
   2   4   0     1163.56     1209.77     22.54 o 
   3   4   0        2.32        5.41      2.19 o 
   4   4   0      189.74      184.45      6.79 o 
   5   4   0       16.81       16.32      2.96 o 
   6   4   0        0.44       -3.12      2.08 o 
   7   4   0        7.82       14.62      3.40 o 
   8   4   0        0.32       -2.32      2.93 o 
   1   5   0       47.25       53.31      2.62 o 
   2   5   0      107.97      100.55      4.67 o 
   3   5   0      116.22      148.44     14.30 o 
   4   5   0       25.31       25.83      4.16 o 
   5   5   0       27.09       25.61      3.54 o 
   6   5   0        9.13        9.38      3.26 o 
   7   5   0        0.56        1.21      2.88 o 
   0   6   0        0.43       -3.47      2.43 o 
   1   6   0        1.90        0.97      2.05 o 
   2   6   0        0.02       -1.64      2.52 o 
   3   6   0       15.73       21.68      5.38 o 
   4   6   0       18.16       12.29      3.93 o 
   5   6   0        0.95       -2.53      3.45 o 
   6   6   0       10.50       14.09      4.94 o 
   7   6   0        0.08        2.01      7.15 o 
   1   7   0        0.20       -3.16      2.11 o 
   2   7   0       27.50       27.20      4.47 o 
   3   7   0       42.66       48.09      6.46 o 
   4   7   0        0.03       -4.85      3.90 o 
   5   7   0        1.44        2.09      3.92 o 
   6   7   0        0.00        2.98      5.89 o 
   0   8   0       89.59       95.46      8.05 o 
   1   8   0        0.65        1.17      3.23 o 
   2   8   0       79.89       82.01     24.83 o 
   3   8   0       28.84       59.13     23.58 o 
   4   8   0        0.27        0.45      3.98 o 
   5   8   0        2.35        1.65      5.23 o 
   1   9   0        3.68       -0.20      3.52 o 
   2   9   0       32.49       51.28     13.26 o 
   3   9   0        0.00       -4.28      7.19 o 
   4   9   0        2.82        1.02     20.23 o 
   0  10   0        0.08       -0.53      3.99 o 
   1   0   1     1262.37     1217.46     12.84 o 
   2   0   1     2674.10     2659.49     30.27 o 
   3   0   1     1608.92     1716.54     18.96 o 
   4   0   1      351.51      334.86      5.73 o 
   5   0   1        5.37        6.04      1.58 o 
   6   0   1      176.62      162.80      6.85 o 
   7   0   1       11.83       14.41      3.94 o 
   8   0   1        0.14       -1.07      3.02 o 
   9   0   1        0.27        0.90      3.05 o 
   0   1   1      868.79      842.76     28.06 o 
   1   1   1     1335.95     1225.64     12.97 o 
   2   1   1     6579.19     6240.87     51.98 o 
   3   1   1      171.72      189.54      2.50 o 
   4   1   1      109.01       89.21      3.03 o 
   5   1   1       36.53       38.24      1.85 o 
   6   1   1        8.32        7.30      1.76 o 
   7   1   1       10.17       14.93      2.41 o 
   8   1   1        0.89        0.16      2.08 o 
   0   2   1     1467.64     1460.69     36.55 o 
   1   2   1     2715.23     2759.45     30.05 o 
   2   2   1     1017.30      916.64     14.59 o 
   3   2   1      180.98      167.50      4.57 o 
   4   2   1      195.81      172.77      6.40 o 
   5   2   1       37.31       39.09      2.40 o 
   6   2   1       44.11       46.37      2.85 o 
   7   2   1        6.38        6.87      1.96 o 
   8   2   1        0.73        2.47      2.16 o 
   0   3   1     4053.02     3916.98     79.46 o 
   1   3   1      396.02      407.87      5.79 o 
   2   3   1      217.07      212.58      2.72 o 
   3   3   1       29.15       27.80      2.06 o 
   4   3   1       99.16      105.51      2.81 o 
   5   3   1      201.92      193.29      4.20 o 
   6   3   1       25.44       25.32      2.46 o 
   7   3   1       13.09       19.34      2.51 o 
   8   3   1        3.35        6.03      2.18 o 
   0   4   1      247.77      233.71      8.67 o 
   1   4   1     1194.22     1277.89     13.33 o 
   2   4   1      364.65      336.92      4.39 o 
   3   4   1      297.17      310.02      6.70 o 
   4   4   1       45.99       50.44      2.52 o 
   5   4   1       23.27       25.98      2.86 o 
   6   4   1       11.38        6.77      1.93 o 
   7   4   1        0.03       -2.63      1.75 o 
   8   4   1        0.93       -1.44      2.01 o 
   0   5   1        2.20       -0.81      1.81 o 
   1   5   1       36.88       34.91      2.39 o 
   2   5   1       23.11       23.78      1.78 o 
   3   5   1      130.37      128.27      4.03 o 
   4   5   1       13.44       15.23      2.78 o 
   5   5   1       20.29       32.18      3.11 o 
   6   5   1        3.32       -0.34      1.91 o 
   7   5   1        0.39       -1.35      1.98 o 
   0   6   1       38.47       39.07      7.39 o 
   1   6   1       15.06       12.58      1.52 o 
   2   6   1       22.41       21.28      2.60 o 
   3   6   1       15.21       18.92      2.56 o 
   4   6   1        0.55       -1.70      2.33 o 
   5   6   1       11.60       21.29      3.58 o 
   6   6   1        0.89       -3.63      2.42 o 
   7   6   1        2.92       -1.79      2.89 o 
   0   7   1        8.41        7.06      3.12 o 
   1   7   1        6.81        2.37      1.67 o 
   2   7   1       31.85       31.36      3.73 o 
   3   7   1       24.53       23.37      3.32 o 
   4   7   1        4.24        3.67      2.75 o 
   5   7   1        3.99        6.21      3.24 o 
   6   7   1        1.82       -5.92      3.95 o 
   0   8   1        6.28        7.30      6.42 o 
   1   8   1       27.12       34.23      5.17 o 
   2   8   1        5.57        4.89      2.54 o 
   3   8   1       10.90       15.70      6.30 o 
   4   8   1        6.02        2.18      3.04 o 
   5   8   1        2.05       -3.12      6.91 o 
   0   9   1        1.00       -2.25      2.65 o 
   1   9   1       10.93       15.90      3.39 o 
   2   9   1        1.34        1.93      3.40 o 
   3   9   1        5.61        5.94      5.99 o 
   4   9   1        0.48       -0.01      4.38 o 
   0  10   1        1.92        2.85      4.23 o 
   1  10   1        0.15        0.31      4.19 o 
   0   0   2       92.94       71.55      2.91 o 
   1   0   2     9310.96     9070.80    216.75 o 
   2   0   2       21.81       21.04      1.27 o 
   3   0   2      233.07      202.65      3.80 o 
   4   0   2       78.25       77.65      2.66 o 
   5   0   2        2.33       -0.29      1.29 o 
   6   0   2        5.05        3.53      1.99 o 
   7   0   2       68.44       73.93      5.82 o 
   8   0   2        0.09       -3.82      2.56 o 
   9   0   2        0.02       -2.61      3.18 o 
   0   1   2     3675.33     3589.58     50.50 o 
   1   1   2     1210.99     1162.72     13.08 o 
   2   1   2     1831.34     1771.17     16.27 o 
   3   1   2      226.25      229.83      2.85 o 
   4   1   2     1691.44     1645.03     13.44 o 
   5   1   2       18.76       25.60      1.62 o 
   6   1   2        3.20       -1.67      1.44 o 
   7   1   2        4.14        1.45      2.01 o 
   8   1   2        2.87        3.13      2.28 o 
   0   2   2      566.27      569.58      9.60 o 
   1   2   2     3812.33     3842.66     29.55 o 
   2   2   2      138.37      159.89      3.49 o 
   3   2   2      746.97      741.93      8.82 o 
   4   2   2       68.97       68.57      1.99 o 
   5   2   2       14.17       17.10      2.28 o 
   6   2   2       86.32       95.85      3.42 o 
   7   2   2        7.53        1.92      1.82 o 
   8   2   2        3.92        4.22      2.45 o 
   0   3   2      176.86      181.66      4.67 o 
   1   3   2      536.20      544.83      6.41 o 
   2   3   2     1763.00     1803.80     22.94 o 
   3   3   2      234.51      235.01      5.98 o 
   4   3   2       36.33       38.59      2.22 o 
   5   3   2        2.84        3.87      1.52 o 
   6   3   2       41.83       48.81      3.36 o 
   7   3   2       17.40       21.07      2.56 o 
   8   3   2        4.99        1.27      1.99 o 
   0   4   2      872.64      852.37     42.31 o 
   1   4   2       31.73       27.72      1.55 o 
   2   4   2      130.65      132.00      2.47 o 
   3   4   2      341.76      350.87      5.88 o 
   4   4   2      167.37      160.21      4.52 o 
   5   4   2       29.15       29.41      2.99 o 
   6   4   2        0.46       -2.36      1.61 o 
   7   4   2        6.07        4.74      2.00 o 
   8   4   2        0.52       -0.80      1.86 o 
   0   5   2     1543.66     1592.01     32.67 o 
   1   5   2      134.40      125.99      2.73 o 
   2   5   2      129.79      121.01      3.60 o 
   3   5   2       77.00       87.51      3.61 o 
   4   5   2        1.30        1.68      1.82 o 
   5   5   2        0.67       -0.74      1.89 o 
   6   5   2        6.38        4.21      2.27 o 
   7   5   2        8.25        9.57      2.45 o 
   0   6   2       20.31       28.30      5.35 o 
   1   6   2       34.16       37.60      2.20 o 
   2   6   2       12.09       12.04      2.25 o 
   3   6   2        3.52       -2.02      1.67 o 
   4   6   2        2.87        1.91      2.49 o 
   5   6   2       24.10       26.78      6.08 o 
   6   6   2        3.77        3.27      5.65 o 
   7   6   2        3.01       -1.62      2.82 o 
   0   7   2      100.48       93.63      5.12 o 
   1   7   2        9.17        9.14      1.97 o 
   2   7   2       49.32       47.96      4.26 o 
   3   7   2       11.58       15.07      2.70 o 
   4   7   2       51.49       69.48     27.71 o 
   5   7   2        2.95        5.72      6.82 o 
   6   7   2        2.02       -1.56     10.78 o 
   0   8   2        0.68       -5.80      3.87 o 
   1   8   2        6.07       12.83      2.62 o 
   2   8   2        9.49        8.81      2.53 o 
   3   8   2        2.18        6.70     15.09 o 
   4   8   2       12.72       16.99      9.27 o 
   5   8   2        3.83        4.95      8.63 o 
   0   9   2        6.51       13.05      3.57 o 
   1   9   2        3.80        7.99      6.94 o 
   2   9   2        7.98       13.24     13.37 o 
   3   9   2        0.26       -2.38      3.58 o 
   4   9   2        3.72        6.55      4.81 o 
   0  10   2        3.06        2.74      4.30 o 
   1  10   2        0.96        4.72      4.83 o 
   1   0   3       58.00       58.26      1.35 o 
   2   0   3     2494.56     2379.93     24.95 o 
   3   0   3        1.81        2.56      1.06 o 
   4   0   3      202.22      220.19      4.46 o 
   5   0   3       28.94       28.17      3.28 o 
   6   0   3        9.68       10.44      2.25 o 
   7   0   3       40.08       60.60      6.02 o 
   8   0   3        1.63        0.47      3.32 o 
   0   1   3       17.89       15.69      1.14 o 
   1   1   3     5027.11     5089.40     39.08 o 
   2   1   3     2145.31     2109.82     15.80 o 
   3   1   3      224.08      247.67      3.04 o 
   4   1   3      118.16      146.81      3.82 o 
   5   1   3       41.46       47.80      1.80 o 
   6   1   3       19.01       18.23      2.06 o 
   7   1   3       31.01       30.80      2.96 o 
   8   1   3        1.75        1.07      2.07 o 
   0   2   3      293.78      285.12      6.49 o 
   1   2   3     1009.18     1031.32      8.73 o 
   2   2   3       37.41       39.76      2.10 o 
   3   2   3      436.32      415.47      5.69 o 
   4   2   3       41.56       44.28      1.41 o 
   5   2   3       96.68       91.66      2.81 o 
   6   2   3       33.69       44.53      2.96 o 
   7   2   3        8.97       11.04      2.17 o 
   8   2   3        1.00        3.19      2.40 o 
   0   3   3      124.78      115.91      3.66 o 
   1   3   3       56.94       58.55      1.47 o 
   2   3   3      672.29      633.15      6.17 o 
   3   3   3      183.05      192.25      4.31 o 
   4   3   3      352.42      374.11      7.37 o 
   5   3   3      119.41      122.65      3.34 o 
   6   3   3       23.03       17.11      2.20 o 
   7   3   3       13.41       11.80      2.25 o 
   8   3   3        0.77        0.61      1.98 o 
   0   4   3      159.02      161.68      5.03 o 
   1   4   3      680.04      694.43      7.54 o 
   2   4   3      566.29      582.16      7.35 o 
   3   4   3       36.99       37.20      1.81 o 
   4   4   3      174.79      172.13      4.50 o 
   5   4   3       54.51       61.40      3.51 o 
   6   4   3        9.56        6.06      1.98 o 
   7   4   3        2.50        0.83      1.87 o 
   8   4   3        1.00       -0.02      2.05 o 
   0   5   3        0.07       -1.69      1.90 o 
   1   5   3        1.57        0.73      0.98 o 
   2   5   3       14.57       14.91      1.98 o 
   3   5   3        4.10        4.00      1.70 o 
   4   5   3       12.24       10.65      1.95 o 
   5   5   3       12.95       10.07      2.23 o 
   6   5   3        2.12        2.98      2.23 o 
   7   5   3        2.16       -3.34      2.23 o 
   0   6   3      168.28      159.97      6.00 o 
   1   6   3       32.48       34.97      2.12 o 
   2   6   3       46.67       52.00      3.10 o 
   3   6   3       11.83       11.18      2.16 o 
   4   6   3        7.32        6.64      2.39 o 
   5   6   3       14.21       16.46      3.41 o 
   6   6   3        3.31        2.06      5.80 o 
   7   6   3        0.53        0.25      2.98 o 
   0   7   3        8.78        2.19      2.63 o 
   1   7   3        6.70        6.69      2.19 o 
   2   7   3        4.41        3.30      2.00 o 
   3   7   3       17.24        9.88      2.45 o 
   4   7   3        5.79       -0.10      2.68 o 
   5   7   3        9.64       11.25      4.36 o 
   6   7   3        2.93        0.24     10.11 o 
   0   8   3       32.17       29.81      6.84 o 
   1   8   3       85.34       84.28      3.84 o 
   2   8   3       26.55       34.74      4.57 o 
   3   8   3        8.52        7.97      3.05 o 
   4   8   3        1.71        1.58      4.25 o 
   5   8   3        1.36       -1.72      4.16 o 
   0   9   3        5.20        2.15      4.38 o 
   1   9   3        7.77        7.67      3.69 o 
   2   9   3        0.19       -1.45      3.19 o 
   3   9   3        3.26        0.13      5.00 o 
   0  10   3        0.06        2.70      4.29 o 
   0   0   4    24279.06    26899.92   1264.16 o 
   1   0   4      165.15      155.53      2.54 o 
   2   0   4      109.53       99.37      2.23 o 
   3   0   4       58.95       71.12      2.22 o 
   4   0   4      570.21      586.06      8.48 o 
   5   0   4        0.43       -1.08      1.31 o 
   6   0   4        6.23        5.13      2.03 o 
   7   0   4        6.03        4.61      3.34 o 
   8   0   4        0.00       -4.09      2.84 o 
   0   1   4     2605.07     2777.13     49.68 o 
   1   1   4     6607.95     6515.80     49.40 o 
   2   1   4      479.21      450.13      4.25 o 
   3   1   4      655.35      603.01      5.73 o 
   4   1   4      404.52      411.90      4.68 o 
   5   1   4       28.65       37.54      1.91 o 
   6   1   4       11.48        9.74      1.83 o 
   7   1   4       11.06       14.25      2.43 o 
   8   1   4        3.02        2.73      2.30 o 
   0   2   4      801.19      832.83     13.64 o 
   1   2   4      631.18      651.45      6.36 o 
   2   2   4     1591.39     1573.11     16.82 o 
   3   2   4      340.11      329.51      3.71 o 
   4   2   4       46.76       48.35      1.90 o 
   5   2   4       32.92       40.97      2.05 o 
   6   2   4        0.69       -0.72      1.57 o 
   7   2   4       43.72       46.76      3.21 o 
   8   2   4        0.03       -1.44      1.94 o 
   0   3   4      242.82      232.40     11.28 o 
   1   3   4       40.74       33.65      1.35 o 
   2   3   4      233.54      242.04      3.10 o 
   3   3   4       59.35       68.90      1.97 o 
   4   3   4       60.01       54.61      1.82 o 
   5   3   4       16.66       21.38      2.11 o 
   6   3   4       58.49       68.19      2.91 o 
   7   3   4       11.69        9.25      2.16 o 
   8   3   4        0.17       -0.18      1.94 o 
   0   4   4      130.24      101.09      3.96 o 
   1   4   4      310.80      332.34      4.49 o 
   2   4   4       97.63       98.39      2.17 o 
   3   4   4       35.19       38.72      2.44 o 
   4   4   4       28.21       21.36      2.14 o 
   5   4   4        7.96       10.37      1.87 o 
   6   4   4       15.85       19.66      2.33 o 
   7   4   4        1.71       -0.84      1.91 o 
   8   4   4        0.46       -2.54      2.23 o 
   0   5   4        6.62        3.13      2.04 o 
   1   5   4      160.85      151.68      3.06 o 
   2   5   4       44.19       52.86      3.99 o 
   3   5   4       41.27       43.45      3.01 o 
   4   5   4        6.75        8.18      1.90 o 
   5   5   4        8.71        6.54      2.07 o 
   6   5   4       10.54        5.62      2.15 o 
   7   5   4        1.60       -1.21      3.30 o 
   0   6   4      223.62      212.15     10.64 o 
   1   6   4       30.48       35.04      2.17 o 
   2   6   4       80.89       74.96      3.54 o 
   3   6   4        8.24        2.00      1.93 o 
   4   6   4      104.31      106.11      4.24 o 
   5   6   4        3.59        3.63      2.99 o 
   6   6   4        2.69        1.30      2.87 o 
   7   6   4        0.13        0.53      3.05 o 
   0   7   4        6.93        2.12      2.72 o 
   1   7   4      112.58      101.81      3.41 o 
   2   7   4       54.72       60.50      6.68 o 
   3   7   4        1.50       -2.31      2.37 o 
   4   7   4        4.71        2.19      2.94 o 
   5   7   4        1.95        2.96      2.88 o 
   6   7   4        0.46       -5.76      3.84 o 
   0   8   4       51.66       67.39      6.27 o 
   1   8   4        3.79        3.00      2.58 o 
   2   8   4       41.61       38.64      4.61 o 
   3   8   4       11.51       20.05      3.87 o 
   4   8   4        0.87       -2.87      2.70 o 
   5   8   4        0.80        2.85      4.66 o 
   0   9   4        2.32        4.54      4.71 o 
   1   9   4        3.87        4.82      3.70 o 
   2   9   4        3.57        4.61      3.18 o 
   3   9   4        1.90       -1.85      3.33 o 
   1   0   5      163.14      147.58      3.07 o 
   2   0   5       27.20       34.61      1.40 o 
   3   0   5      395.98      349.67      6.55 o 
   4   0   5       42.90       47.10      2.19 o 
   5   0   5       15.83       14.60      2.03 o 
   6   0   5       86.28       77.27      3.88 o 
   7   0   5        5.92        9.74      3.71 o 
   8   0   5        0.23       -0.57      3.28 o 
   0   1   5     8444.80     8696.57    154.83 o 
   1   1   5     1715.27     1624.78     14.57 o 
   2   1   5      873.16      778.73      6.69 o 
   3   1   5      150.48      163.19      2.45 o 
   4   1   5       55.78       63.46      1.74 o 
   5   1   5      214.57      214.40      3.78 o 
   6   1   5       25.15       22.06      2.21 o 
   7   1   5       23.50       33.16      3.11 o 
   8   1   5        5.03        4.67      2.57 o 
   0   2   5       50.67       49.72      2.30 o 
   1   2   5      724.71      672.06      7.44 o 
   2   2   5       44.13       42.28      1.22 o 
   3   2   5       56.36       59.47      1.47 o 
   4   2   5      107.12       95.34      2.23 o 
   5   2   5       70.60       60.76      2.10 o 
   6   2   5       63.56       60.26      3.23 o 
   7   2   5        8.62       10.07      2.16 o 
   8   2   5        0.96       -1.33      2.05 o 
   0   3   5     2264.73     2304.49     82.80 o 
   1   3   5     1118.93     1130.77     10.77 o 
   2   3   5       66.56       64.71      1.86 o 
   3   3   5      261.96      232.62      3.20 o 
   4   3   5       50.92       48.22      2.22 o 
   5   3   5      140.19      132.57      3.47 o 
   6   3   5        7.11        7.87      1.91 o 
   7   3   5        1.43        0.55      1.95 o 
   8   3   5        0.98        4.07      2.52 o 
   0   4   5        6.47        5.99      1.96 o 
   1   4   5       20.96       26.37      1.91 o 
   2   4   5      146.49      156.41      4.30 o 
   3   4   5       82.33       87.14      2.39 o 
   4   4   5      242.51      242.93      5.03 o 
   5   4   5       60.17       60.58      4.15 o 
   6   4   5       16.88       14.78      2.27 o 
   7   4   5        5.54        9.25      2.65 o 
   8   4   5        3.73        2.75      2.45 o 
   0   5   5      167.13      162.93      5.67 o 
   1   5   5       15.99       16.78      1.52 o 
   2   5   5      666.61      674.24      8.91 o 
   3   5   5       90.39       82.20      3.25 o 
   4   5   5       36.61       38.43      4.36 o 
   5   5   5        5.86        7.82      2.48 o 
   6   5   5        9.58        7.58      2.56 o 
   7   5   5        0.08       -2.59      2.62 o 
   0   6   5        1.77       -0.43      2.15 o 
   1   6   5       62.69       66.93      2.33 o 
   2   6   5       68.05       64.16      2.67 o 
   3   6   5        5.32        3.21      2.31 o 
   4   6   5        6.84        6.02      3.59 o 
   5   6   5        1.87        0.47      2.71 o 
   6   6   5        1.07       -0.25      2.28 o 
   7   6   5        1.04        0.21      3.09 o 
   0   7   5        6.99        5.83      3.08 o 
   1   7   5       26.71       27.62      3.41 o 
   2   7   5      119.33      134.27      5.57 o 
   3   7   5        6.38        4.76      2.72 o 
   4   7   5       20.09       26.50      6.48 o 
   5   7   5        5.04        4.74      4.77 o 
   6   7   5        3.79        4.56      4.36 o 
   0   8   5       21.21       16.54      4.03 o 
   1   8   5       28.71       38.87      5.65 o 
   2   8   5       17.23       19.43      3.64 o 
   3   8   5        7.38        0.14      2.78 o 
   4   8   5        0.12       -2.92      2.67 o 
   5   8   5        0.35       -3.85      3.09 o 
   0   9   5        0.13       -1.28      4.10 o 
   1   9   5        2.18        2.71      3.46 o 
   2   9   5        0.32       -3.84      2.56 o 
   3   9   5        2.33        0.22      2.96 o 
   0   0   6     2106.13     2127.52     31.52 o 
   1   0   6        8.25        6.52      1.01 o 
   2   0   6       60.19       69.23      1.95 o 
   3   0   6      741.62      722.83      9.48 o 
   4   0   6        5.51        6.15      1.48 o 
   5   0   6        1.80        1.00      1.44 o 
   6   0   6       19.10       19.29      3.02 o 
   7   0   6       19.85       21.88      4.24 o 
   8   0   6        2.47       -2.57      2.87 o 
   0   1   6      435.21      464.54      5.90 o 
   1   1   6      406.27      392.55      4.45 o 
   2   1   6      198.27      229.62      2.94 o 
   3   1   6      240.81      282.05      3.55 o 
   4   1   6      137.74      151.00      2.63 o 
   5   1   6       10.78       10.80      1.46 o 
   6   1   6       31.76       38.51      2.65 o 
   7   1   6        6.33        4.73      2.10 o 
   8   1   6        2.44        1.92      2.41 o 
   0   2   6       95.50       99.28      3.43 o 
   1   2   6      503.03      551.18      6.96 o 
   2   2   6      392.85      414.04      5.40 o 
   3   2   6      418.25      378.62      4.61 o 
   4   2   6       69.76       67.78      1.99 o 
   5   2   6       36.22       42.37      2.29 o 
   6   2   6        0.94       -0.01      1.58 o 
   7   2   6        5.05        5.47      2.08 o 
   8   2   6        2.98       -0.66      2.04 o 
   0   3   6      116.67      118.70      4.16 o 
   1   3   6      127.50      129.47      2.37 o 
   2   3   6      369.55      380.07      6.73 o 
   3   3   6       44.29       45.11      1.48 o 
   4   3   6       82.09       73.99      2.30 o 
   5   3   6       22.67       28.59      2.32 o 
   6   3   6       18.51       14.21      2.20 o 
   7   3   6        5.04        3.56      2.11 o 
   8   3   6        0.21       -0.59      2.43 o 
   0   4   6      593.93      625.26     12.47 o 
   1   4   6       45.62       41.16      1.62 o 
   2   4   6      230.02      217.20      3.23 o 
   3   4   6      229.41      231.18      4.01 o 
   4   4   6       61.16       62.93      3.15 o 
   5   4   6        9.32        7.24      1.97 o 
   6   4   6        2.09       -0.92      2.14 o 
   7   4   6       10.09       12.65      2.62 o 
   0   5   6      449.46      474.69     10.87 o 
   1   5   6       39.25       44.93      3.02 o 
   2   5   6       47.93       51.49      2.40 o 
   3   5   6      123.26      117.52      4.81 o 
   4   5   6      145.48      132.16      6.46 o 
   5   5   6       15.48       11.76      2.56 o 
   6   5   6        6.18        3.45      2.36 o 
   7   5   6        2.57       -1.61      2.44 o 
   0   6   6      188.94      172.46      7.65 o 
   1   6   6       11.25       11.29      1.90 o 
   2   6   6       15.27       13.73      2.33 o 
   3   6   6       82.48       81.49      4.36 o 
   4   6   6        1.20       -3.51      2.34 o 
   5   6   6       16.58       18.08      3.70 o 
   6   6   6        0.85       -0.64      2.29 o 
   0   7   6      306.17      325.66      9.77 o 
   1   7   6       43.90       50.53      3.85 o 
   2   7   6       71.57       72.46      4.66 o 
   3   7   6        0.28       -3.30      2.20 o 
   4   7   6       26.68       32.22      6.34 o 
   5   7   6        1.04       -1.35      2.64 o 
   6   7   6        0.24       -1.94      3.10 o 
   0   8   6        8.36        6.24      3.48 o 
   1   8   6        0.89       -1.84      2.44 o 
   2   8   6        2.86       -2.00      2.60 o 
   3   8   6        0.38       -3.62      2.52 o 
   4   8   6        1.14       -1.24      3.09 o 
   5   8   6        2.96        0.91      3.40 o 
   0   9   6        0.99        4.54      4.52 o 
   1   9   6        4.32        4.48      3.57 o 
   2   9   6        0.14       -2.63      2.84 o 
   3   9   6        2.63        4.00      3.26 o 
   1   0   7       36.54       32.78      1.63 o 
   2   0   7       55.98       59.62      3.35 o 
   3   0   7        8.14       10.45      1.47 o 
   4   0   7        4.53        6.15      1.53 o 
   5   0   7       50.20       47.80      2.56 o 
   6   0   7      104.42       98.71      4.45 o 
   7   0   7        0.40        0.93      2.74 o 
   8   0   7        1.72        0.89      3.33 o 
   0   1   7      433.42      454.80      5.91 o 
   1   1   7      380.49      403.06      4.68 o 
   2   1   7      491.94      493.47      5.14 o 
   3   1   7      265.34      238.17      3.16 o 
   4   1   7       74.63       75.78      1.89 o 
   5   1   7       62.29       68.54      2.22 o 
   6   1   7       34.49       39.35      2.46 o 
   7   1   7       22.76       24.74      3.49 o 
   8   1   7        5.28        6.58      2.93 o 
   0   2   7       38.18       33.47      2.30 o 
   1   2   7      155.12      155.85      2.60 o 
   2   2   7      926.65      988.48     10.95 o 
   3   2   7      385.50      383.58      4.90 o 
   4   2   7       29.85       35.17      2.66 o 
   5   2   7      189.19      186.23      3.62 o 
   6   2   7        4.22        2.92      1.71 o 
   7   2   7        8.81        9.19      2.30 o 
   8   2   7        3.46        2.72      2.59 o 
   0   3   7     2013.03     2191.17     36.89 o 
   1   3   7      530.69      572.70      6.38 o 
   2   3   7      162.72      155.00      2.53 o 
   3   3   7      133.23      127.49      3.31 o 
   4   3   7       14.03       10.79      1.51 o 
   5   3   7       55.29       55.91      4.21 o 
   6   3   7       23.09       20.41      2.68 o 
   7   3   7        9.89        8.85      2.35 o 
   8   3   7        1.54       -1.01      2.58 o 
   0   4   7       35.81       44.92      5.69 o 
   1   4   7       89.46       80.98      2.06 o 
   2   4   7      265.87      258.13      4.01 o 
   3   4   7       40.82       43.56      2.24 o 
   4   4   7      155.18      150.23      4.62 o 
   5   4   7       94.27       85.98      3.86 o 
   6   4   7       35.22       31.12      3.55 o 
   7   4   7       14.63       17.70      3.23 o 
   0   5   7        0.51        2.52      2.43 o 
   1   5   7       52.88       53.23      1.95 o 
   2   5   7       26.58       33.17      2.78 o 
   3   5   7      224.54      202.77      6.66 o 
   4   5   7        0.65        0.89      1.92 o 
   5   5   7       55.27       63.86      4.09 o 
   6   5   7        2.86       -0.39      2.32 o 
   7   5   7        0.70       -1.10      2.52 o 
   0   6   7       10.13        8.02      4.76 o 
   1   6   7       25.80       31.41      2.53 o 
   2   6   7      109.47      118.02      4.15 o 
   3   6   7       48.98       48.69      8.87 o 
   4   6   7        7.76        2.89      3.83 o 
   5   6   7        1.73        0.79      2.28 o 
   6   6   7        0.57       -2.07      2.29 o 
   0   7   7       12.43        6.60      2.70 o 
   1   7   7       99.18      108.07      4.74 o 
   2   7   7       56.51       63.63      5.12 o 
   3   7   7       26.12       26.03      3.80 o 
   4   7   7        9.14        6.85      2.99 o 
   5   7   7        3.97        3.05      3.08 o 
   0   8   7       22.94       27.26      4.64 o 
   1   8   7       10.62        7.32      2.83 o 
   2   8   7        4.72        1.77      2.81 o 
   3   8   7       11.56       22.14      3.89 o 
   4   8   7        5.97        2.43      3.28 o 
   0   9   7        9.67       21.23      6.09 o 
   1   9   7        1.93        0.49      3.42 o 
   2   9   7        4.36        4.22      3.13 o 
   3   9   7        1.13        4.18      3.15 o 
   0   0   8      330.71      339.75      7.47 o 
   1   0   8      189.91      176.42      5.07 o 
   2   0   8      539.96      545.61      8.86 o 
   3   0   8      506.34      502.92      7.43 o 
   4   0   8      281.16      286.53      5.53 o 
   5   0   8       47.89       45.26      3.05 o 
   6   0   8       19.11       23.32      4.10 o 
   7   0   8       12.75       12.16      3.68 o 
   8   0   8        0.06       -0.36      3.09 o 
   0   1   8      207.01      195.55      3.31 o 
   1   1   8      341.22      334.78      4.24 o 
   2   1   8      297.01      268.41      3.45 o 
   3   1   8      238.98      209.61      3.19 o 
   4   1   8       10.96       13.07      1.23 o 
   5   1   8        3.28        4.39      1.33 o 
   6   1   8        4.54        4.67      1.63 o 
   7   1   8       12.96       16.62      2.59 o 
   8   1   8        1.10        0.88      2.92 o 
   0   2   8     1066.76     1040.94     14.64 o 
   1   2   8       16.14       16.22      1.78 o 
   2   2   8     1273.22     1269.00     11.22 o 
   3   2   8       22.15       18.44      1.32 o 
   4   2   8       16.09       15.11      1.59 o 
   5   2   8        4.04        9.15      1.51 o 
   6   2   8        4.94        4.75      1.76 o 
   7   2   8       12.65       10.44      2.46 o 
   8   2   8        2.95        0.56      2.38 o 
   0   3   8      287.39      281.44      7.35 o 
   1   3   8      400.45      402.08      5.14 o 
   2   3   8       85.29       80.42      1.96 o 
   3   3   8       43.30       39.95      1.96 o 
   4   3   8        2.24        0.20      1.22 o 
   5   3   8       15.97       21.18      2.75 o 
   6   3   8        5.03        2.18      2.32 o 
   7   3   8        4.05        3.39      2.19 o 
   8   3   8        0.97        0.91      2.58 o 
   0   4   8      201.09      189.37      6.25 o 
   1   4   8      124.45      129.59      2.61 o 
   2   4   8       22.78       22.40      1.63 o 
   3   4   8      119.70      113.24      3.21 o 
   4   4   8        3.01        5.16      2.00 o 
   5   4   8        9.05       11.80      2.51 o 
   6   4   8       15.74       16.50      2.87 o 
   7   4   8        3.46        1.22      2.54 o 
   0   5   8        4.11        2.84      2.13 o 
   1   5   8       58.88       61.60      2.41 o 
   2   5   8       34.36       24.98      2.55 o 
   3   5   8       86.14       85.97      4.57 o 
   4   5   8       34.04       35.70      3.34 o 
   5   5   8       10.98        8.20      2.52 o 
   6   5   8        2.99        1.06      2.28 o 
   7   5   8        3.38        3.26      2.66 o 
   0   6   8      467.74      410.60     17.56 o 
   1   6   8        6.40        4.09      1.92 o 
   2   6   8       20.39       19.83      3.77 o 
   3   6   8       25.35       37.11      4.23 o 
   4   6   8       50.23       60.47      5.96 o 
   5   6   8        3.03        2.35      2.44 o 
   6   6   8        1.76       -1.11      2.40 o 
   0   7   8       57.29       59.13      4.76 o 
   1   7   8       82.71       90.07      4.04 o 
   2   7   8        9.50       10.66      3.15 o 
   3   7   8        4.27        5.68      2.90 o 
   4   7   8        2.98        1.99      2.75 o 
   5   7   8        0.79       -4.18      2.78 o 
   0   8   8        1.62       -2.14      2.88 o 
   1   8   8        3.27        1.35      2.57 o 
   2   8   8        6.28        6.74      3.05 o 
   3   8   8        6.84       11.36      3.42 o 
   4   8   8        0.62        1.49      3.45 o 
   0   9   8        0.16        2.21      4.32 o 
   1   9   8        4.51        2.27      3.61 o 
   2   9   8        1.70        1.43      3.13 o 
   1   0   9        3.44        2.55      1.23 o 
   2   0   9      194.26      195.83      4.70 o 
   3   0   9        0.44        2.80      1.21 o 
   4   0   9        3.15        4.19      1.46 o 
   5   0   9        0.67       -1.57      1.42 o 
   6   0   9       40.67       42.96      3.97 o 
   7   0   9       39.32       43.63      5.37 o 
   8   0   9        0.61       -1.96      3.04 o 
   0   1   9      579.37      657.22      8.93 o 
   1   1   9      586.47      599.21      5.95 o 
   2   1   9      548.63      553.72      6.50 o 
   3   1   9        2.44        2.17      0.90 o 
   4   1   9       34.25       38.28      2.78 o 
   5   1   9       51.23       50.11      2.29 o 
   6   1   9       34.62       39.60      2.50 o 
   7   1   9       20.11       20.58      4.03 o 
   8   1   9        0.19        0.20      2.58 o 
   0   2   9        1.69        1.09      1.34 o 
   1   2   9     1800.80     1887.63     17.20 o 
   2   2   9      149.18      162.91      2.56 o 
   3   2   9        9.32        9.34      1.37 o 
   4   2   9       77.05       70.01      2.29 o 
   5   2   9       44.05       46.68      3.84 o 
   6   2   9       30.40       23.86      2.62 o 
   7   2   9        1.25       -1.95      2.12 o 
   8   2   9        1.33        0.26      2.57 o 
   0   3   9      771.48      839.92     17.40 o 
   1   3   9      238.54      252.30      3.87 o 
   2   3   9       97.00      105.11      3.38 o 
   3   3   9       63.09       52.31      2.02 o 
   4   3   9       66.30       63.75      2.56 o 
   5   3   9      238.40      241.99      7.03 o 
   6   3   9        0.77       -2.22      2.16 o 
   7   3   9        1.23        0.98      2.29 o 
   0   4   9        4.30        3.28      2.00 o 
   1   4   9       26.45       29.27      2.70 o 
   2   4   9       82.03       82.81      2.33 o 
   3   4   9       54.00       50.63      2.43 o 
   4   4   9       74.63       77.90      3.48 o 
   5   4   9       76.76       77.85      3.99 o 
   6   4   9       10.75        7.00      2.66 o 
   7   4   9        0.44        0.08      2.53 o 
   0   5   9       12.97       14.13      4.10 o 
   1   5   9       80.67       79.16      2.79 o 
   2   5   9      125.33      124.16      4.07 o 
   3   5   9       45.40       52.64      2.94 o 
   4   5   9       68.10       73.66      3.78 o 
   5   5   9       18.94       23.13      3.05 o 
   6   5   9        3.13       -1.29      2.19 o 
   7   5   9        2.02        3.53      2.90 o 
   0   6   9        0.16        1.13      2.22 o 
   1   6   9      224.01      227.74      5.87 o 
   2   6   9       84.31       77.52      3.60 o 
   3   6   9      120.61      104.52      5.16 o 
   4   6   9       21.01       28.08      4.09 o 
   5   6   9        2.61        2.53      2.25 o 
   6   6   9        0.84       -1.56      2.34 o 
   0   7   9        4.14        3.78      2.70 o 
   1   7   9       14.71       17.75      2.98 o 
   2   7   9       12.64        8.85      3.06 o 
   3   7   9        1.74       -0.44      2.74 o 
   4   7   9        6.28        6.55      2.98 o 
   5   7   9        0.02       -3.02      2.97 o 
   0   8   9        5.81        4.84      4.23 o 
   1   8   9        0.71       -2.57      2.55 o 
   2   8   9        1.13       -1.50      2.74 o 
   3   8   9        1.22       -1.55      2.80 o 
   4   8   9        0.60        0.67      3.07 o 
   0   9   9        1.70        1.77      4.45 o 
   1   9   9        0.33       -0.51      3.53 o 
   2   9   9        0.10       -4.32      2.88 o 
   0   0  10        0.01       -1.34      0.89 o 
   1   0  10       78.29       72.72      2.71 o 
   2   0  10       23.92       27.85      2.41 o 
   3   0  10       13.12       10.60      1.93 o 
   4   0  10       32.25       43.81      2.89 o 
   5   0  10        9.81       10.94      2.10 o 
   6   0  10        2.84        0.85      2.31 o 
   7   0  10        6.13        9.98      5.89 o 
   8   0  10        0.03        2.12      5.25 o 
   0   1  10      518.65      518.26      7.10 o 
   1   1  10       43.28       35.09      2.04 o 
   2   1  10      232.24      226.72      3.73 o 
   3   1  10       55.81       66.59      1.86 o 
   4   1  10       24.97       21.13      2.27 o 
   5   1  10       22.13       27.75      2.59 o 
   6   1  10        8.21        8.58      1.93 o 
   7   1  10        0.57       -0.41      2.23 o 
   8   1  10        1.03        1.73      2.83 o 
   0   2  10      116.26      126.02      3.83 o 
   1   2  10       86.72       84.07      2.50 o 
   2   2  10       98.78       98.00      2.42 o 
   3   2  10       36.08       34.14      1.89 o 
   4   2  10       39.08       32.54      3.81 o 
   5   2  10       14.24       14.69      2.23 o 
   6   2  10       13.10       18.11      2.94 o 
   7   2  10       18.72       17.83      3.12 o 
   8   2  10        0.01       -0.10      2.67 o 
   0   3  10      505.44      503.70      9.21 o 
   1   3  10       51.68       48.02      1.80 o 
   2   3  10      222.15      205.34      3.64 o 
   3   3  10       77.48       82.07      2.41 o 
   4   3  10       65.05       59.20      2.76 o 
   5   3  10        4.49        5.29      2.26 o 
   6   3  10        9.65        7.47      2.50 o 
   7   3  10        0.84       -3.32      2.21 o 
   0   4  10       72.89       74.31      3.36 o 
   1   4  10       71.44       73.76      2.60 o 
   2   4  10       70.65       65.36      2.17 o 
   3   4  10       11.42        9.00      1.72 o 
   4   4  10       34.65       36.78      3.27 o 
   5   4  10        4.87        3.46      2.31 o 
   6   4  10       15.76       11.33      3.54 o 
   7   4  10        1.96        0.39      2.49 o 
   0   5  10      104.08       99.57      4.12 o 
   1   5  10        9.30        6.04      1.60 o 
   2   5  10       32.11       32.11      2.87 o 
   3   5  10        2.73        3.37      1.65 o 
   4   5  10      173.64      173.71      5.41 o 
   5   5  10       29.40       30.95      3.50 o 
   6   5  10       12.63       15.15      3.07 o 
   0   6  10       23.23       29.82      3.58 o 
   1   6  10       45.95       52.74      4.73 o 
   2   6  10      100.92      110.41      4.31 o 
   3   6  10       56.83       76.73      5.56 o 
   4   6  10        7.73        8.04      3.15 o 
   5   6  10        6.36        6.35      3.07 o 
   6   6  10        0.41       -3.51      2.40 o 
   0   7  10       20.03       15.72      3.31 o 
   1   7  10       14.84        8.99      2.65 o 
   2   7  10       13.32       15.02      3.55 o 
   3   7  10        0.28       -2.38      2.50 o 
   4   7  10        7.07        4.37      3.24 o 
   5   7  10        0.41       -2.35      3.04 o 
   0   8  10        0.32        2.30      3.65 o 
   1   8  10        3.27        4.22      3.41 o 
   2   8  10        5.80        7.54      3.25 o 
   3   8  10        1.00        3.24      3.03 o 
   4   8  10        0.28       -0.11      3.02 o 
   0   9  10        0.00        0.89      5.18 o 
   1   9  10        1.12       -1.23      2.72 o 
   1   0  11      103.38       94.85      4.45 o 
   2   0  11      299.54      340.83      6.93 o 
   3   0  11      138.22      146.46      4.52 o 
   4   0  11       18.82       17.75      3.67 o 
   5   0  11       56.09       48.14      3.07 o 
   6   0  11       74.79       74.61      9.97 o 
   7   0  11        9.84       11.19      4.21 o 
   8   0  11        1.42       -1.50      5.16 o 
   0   1  11      237.98      265.42      5.10 o 
   1   1  11      440.75      475.75      5.22 o 
   2   1  11      113.03      133.60      2.88 o 
   3   1  11       43.46       48.11      2.11 o 
   4   1  11       16.61       15.73      1.76 o 
   5   1  11       73.93       73.87      3.04 o 
   6   1  11       17.33       19.12      2.31 o 
   7   1  11        6.57        7.61      2.69 o 
   8   1  11        0.34        3.46      3.82 o 
   0   2  11      146.05      167.23      4.60 o 
   1   2  11      407.49      433.85      7.13 o 
   2   2  11      381.38      374.29      5.26 o 
   3   2  11       15.81       16.87      1.61 o 
   4   2  11        9.39        5.25      1.67 o 
   5   2  11       37.46       38.13      2.94 o 
   6   2  11       19.07       15.18      2.93 o 
   7   2  11        1.20       -2.49      2.74 o 
   0   3  11        2.59        3.50      2.06 o 
   1   3  11       36.08       34.09      3.03 o 
   2   3  11      176.76      172.01      3.40 o 
   3   3  11       43.86       51.23      2.54 o 
   4   3  11       44.21       49.16      3.29 o 
   5   3  11       45.23       62.65      4.22 o 
   6   3  11       22.09       22.88      3.32 o 
   7   3  11        3.62        5.13      2.67 o 
   0   4  11       27.62       31.14      3.30 o 
   1   4  11       17.96       24.24      2.38 o 
   2   4  11        0.42       -0.74      1.26 o 
   3   4  11       12.53       12.15      1.88 o 
   4   4  11       36.99       34.39      2.79 o 
   5   4  11       28.15       23.84      3.09 o 
   6   4  11        4.05        4.92      2.62 o 
   7   4  11        3.65        2.49      2.57 o 
   0   5  11        0.02       -1.79      1.78 o 
   1   5  11      156.95      137.72      3.81 o 
   2   5  11        0.22       -1.97      1.57 o 
   3   5  11       60.58       59.91      3.72 o 
   4   5  11        9.00        9.38      3.22 o 
   5   5  11       22.70       19.43      3.03 o 
   6   5  11        4.57        3.59      2.50 o 
   0   6  11       11.21       14.12      3.08 o 
   1   6  11       43.51       54.15      3.91 o 
   2   6  11        0.01       -0.83      2.00 o 
   3   6  11      101.78      103.52      5.30 o 
   4   6  11       15.48       19.85      3.92 o 
   5   6  11        4.77        3.24      2.97 o 
   6   6  11        0.73        0.90      3.27 o 
   0   7  11       11.01       18.03      4.16 o 
   1   7  11       41.20       44.15      3.92 o 
   2   7  11       13.58       14.27      3.43 o 
   3   7  11        7.67        7.96      3.65 o 
   4   7  11        0.87       -2.76      2.60 o 
   5   7  11        1.68       -0.83      3.02 o 
   0   8  11        0.12       -2.74      3.59 o 
   1   8  11        5.53        3.06      2.91 o 
   2   8  11        2.66        6.19      3.11 o 
   3   8  11        3.94        5.20      3.16 o 
   0   9  11        3.61        7.33      6.04 o 
   0   0  12      282.28      257.41      6.54 o 
   1   0  12      456.65      443.50      6.74 o 
   2   0  12      127.14      128.10      6.55 o 
   3   0  12      180.36      172.96      5.09 o 
   4   0  12       23.16       31.42      3.82 o 
   5   0  12        0.02       -1.80      2.06 o 
   6   0  12       16.74       15.21      4.00 o 
   7   0  12        5.85        4.04      3.80 o 
   0   1  12      165.26      179.37      3.66 o 
   1   1  12       35.11       34.27      1.51 o 
   2   1  12        6.76        5.97      1.24 o 
   3   1  12       44.39       35.27      2.14 o 
   4   1  12       52.20       51.96      2.88 o 
   5   1  12        2.04        0.50      1.78 o 
   6   1  12        9.85       10.39      2.71 o 
   7   1  12        7.42       10.87      3.52 o 
   0   2  12      600.77      611.58     10.57 o 
   1   2  12      141.19      130.87      2.81 o 
   2   2  12      148.74      157.83      3.27 o 
   3   2  12       53.48       52.73      2.14 o 
   4   2  12       32.83       32.95      2.65 o 
   5   2  12       14.06       17.12      2.52 o 
   6   2  12        4.60        1.35      2.32 o 
   7   2  12        0.15       -2.18      2.87 o 
   0   3  12      113.16      120.91      4.22 o 
   1   3  12       95.83       86.59      2.80 o 
   2   3  12       21.34       27.49      1.92 o 
   3   3  12       14.44       14.92      1.95 o 
   4   3  12       21.43       16.40      2.48 o 
   5   3  12       17.83       17.60      2.85 o 
   6   3  12        2.60       -1.68      2.26 o 
   7   3  12        1.10       -0.27      2.59 o 
   0   4  12       72.59       88.89      3.84 o 
   1   4  12        0.95       -0.88      1.23 o 
   2   4  12       73.82       66.08      2.63 o 
   3   4  12       11.16       13.20      3.11 o 
   4   4  12       17.84       21.99      2.54 o 
   5   4  12       36.08       39.52      3.83 o 
   6   4  12        1.76        0.46      2.43 o 
   7   4  12        0.33       -0.62      2.41 o 
   0   5  12       34.94       43.79      5.84 o 
   1   5  12        2.64        2.61      1.66 o 
   2   5  12       68.56       70.64      3.77 o 
   3   5  12       46.42       54.19      5.10 o 
   4   5  12       21.87       19.30      3.63 o 
   5   5  12        0.10       -1.53      2.70 o 
   6   5  12        0.10       -2.64      2.95 o 
   0   6  12      342.07      326.51      8.60 o 
   1   6  12       13.75       14.03      2.71 o 
   2   6  12       24.41       23.15      3.20 o 
   3   6  12       14.01       16.88      3.48 o 
   4   6  12       15.01       13.37      3.58 o 
   5   6  12        0.21       -1.23      2.78 o 
   0   7  12        0.65        0.08      4.14 o 
   1   7  12        1.64        1.70      2.37 o 
   2   7  12        3.02        0.63      2.73 o 
   3   7  12        3.19       -0.14      2.81 o 
   4   7  12        2.54       -2.06      2.80 o 
   0   8  12        0.20        0.01      3.48 o 
   1   8  12        0.19       -2.72      2.44 o 
   2   8  12        1.65       -0.93      2.92 o 
   3   8  12        3.21        1.76      3.19 o 
   1   0  13      108.77      106.00      2.97 o 
   2   0  13       49.01       54.17      2.90 o 
   3   0  13        0.51       -1.10      1.66 o 
   4   0  13       26.80       22.85      3.67 o 
   5   0  13        0.03       -1.72      2.17 o 
   6   0  13       17.58       13.12      4.02 o 
   7   0  13        1.77        1.49      3.65 o 
   0   1  13       26.16       34.79      2.21 o 
   1   1  13       30.37       32.47      1.70 o 
   2   1  13       29.42       29.87      2.19 o 
   3   1  13       11.63        6.52      1.47 o 
   4   1  13       30.01       27.50      2.28 o 
   5   1  13        9.36        8.87      2.13 o 
   6   1  13       13.99       15.59      3.06 o 
   7   1  13        2.64       -0.88      2.86 o 
   0   2  13       10.17        8.11      1.91 o 
   1   2  13      435.23      401.71      6.42 o 
   2   2  13       84.29       75.42      2.37 o 
   3   2  13      110.98       89.68      2.71 o 
   4   2  13       31.55       33.38      2.76 o 
   5   2  13       76.74       79.00      3.62 o 
   6   2  13        0.21       -0.98      2.32 o 
   7   2  13        1.69       -0.32      2.83 o 
   0   3  13       39.09       36.47      3.23 o 
   1   3  13       14.98       15.73      1.88 o 
   2   3  13        3.89        1.72      1.37 o 
   3   3  13        0.90       -1.13      1.62 o 
   4   3  13        7.68        6.49      1.94 o 
   5   3  13       74.92       77.28      4.01 o 
   6   3  13        3.60        3.22      2.55 o 
   7   3  13        4.14        1.22      2.63 o 
   0   4  13        6.67        7.73      2.97 o 
   1   4  13        0.37       -1.85      1.23 o 
   2   4  13       25.97       27.79      2.44 o 
   3   4  13        5.17        8.15      2.31 o 
   4   4  13       28.59       30.06      3.35 o 
   5   4  13       18.39       17.55      3.76 o 
   6   4  13       11.19        9.66      2.93 o 
   0   5  13        1.24        0.46      1.87 o 
   1   5  13       29.84       33.74      3.68 o 
   2   5  13       80.73       80.56      3.75 o 
   3   5  13       30.36       37.11      3.57 o 
   4   5  13       19.25       18.91      3.72 o 
   5   5  13        5.14        3.72      3.12 o 
   6   5  13        0.35       -2.41      3.10 o 
   0   6  13        5.85        6.99      2.77 o 
   1   6  13       25.02       23.30      3.10 o 
   2   6  13        2.39        2.56      2.17 o 
   3   6  13        9.48       14.31      3.35 o 
   4   6  13        8.99        7.51      3.23 o 
   5   6  13        0.70       -1.64      3.04 o 
   0   7  13       27.55       19.40      4.52 o 
   1   7  13       14.87       14.45      3.01 o 
   2   7  13        2.74        2.11      2.89 o 
   3   7  13        0.74       -1.42      2.77 o 
   4   7  13        0.66       -0.38      3.11 o 
   0   8  13        0.49       -0.08      3.49 o 
   1   8  13        0.90        1.06      2.98 o 
   2   8  13        2.82        2.90      3.09 o 
   0   0  14      235.87      246.49      6.76 o 
   1   0  14       28.70       32.30      2.27 o 
   2   0  14       38.28       52.46      4.53 o 
   3   0  14       27.41       24.96      2.98 o 
   4   0  14       15.74       13.15      2.71 o 
   5   0  14        0.14       -2.45      2.16 o 
   6   0  14        0.04        3.05      3.65 o 
   7   0  14        0.95       -4.26      3.38 o 
   0   1  14      516.86      469.51      8.96 o 
   1   1  14       92.51       84.83      2.69 o 
   2   1  14       27.60       32.40      4.00 o 
   3   1  14       35.50       37.78      2.43 o 
   4   1  14        8.27        4.14      1.67 o 
   5   1  14       24.40       30.92      2.99 o 
   6   1  14        2.38        1.18      2.32 o 
   7   1  14        8.64        9.36      3.60 o 
   0   2  14       66.40       74.54      3.95 o 
   1   2  14       41.15       34.66      2.20 o 
   2   2  14      101.51       90.60      3.04 o 
   3   2  14      122.74      112.14      3.73 o 
   4   2  14       78.24       77.69      3.17 o 
   5   2  14       37.14       39.90      3.21 o 
   6   2  14        0.55       -2.71      2.21 o 
   7   2  14        2.08       -3.20      2.83 o 
   0   3  14       37.74       33.01      3.86 o 
   1   3  14       39.85       41.62      2.81 o 
   2   3  14       94.05       91.51      3.14 o 
   3   3  14        1.55       -1.64      1.59 o 
   4   3  14       19.04       24.48      3.14 o 
   5   3  14        3.58        2.73      2.44 o 
   6   3  14        6.95        3.76      2.62 o 
   0   4  14        5.63        3.50      2.09 o 
   1   4  14        6.82        5.28      1.68 o 
   2   4  14       11.26        9.87      1.96 o 
   3   4  14       34.14       45.85      4.61 o 
   4   4  14        5.60        6.57      2.50 o 
   5   4  14       12.26       10.04      3.29 o 
   6   4  14        6.01        3.54      3.36 o 
   0   5  14       14.71        7.78      2.67 o 
   1   5  14        9.13       11.80      2.13 o 
   2   5  14       21.71       22.10      4.24 o 
   3   5  14       25.32       31.58      3.44 o 
   4   5  14       36.19       40.65      4.64 o 
   5   5  14        1.07       -1.89      2.90 o 
   0   6  14        0.04        0.01      2.35 o 
   1   6  14       17.23       18.71      2.98 o 
   2   6  14       25.70       24.32      3.52 o 
   3   6  14        5.54        2.59      2.93 o 
   4   6  14        0.03       -3.86      2.73 o 
   5   6  14        2.48        0.14      3.04 o 
   0   7  14       12.11       10.82      4.03 o 
   1   7  14        6.79        7.53      2.34 o 
   2   7  14       10.59        8.75      3.40 o 
   3   7  14        4.33        3.12      3.32 o 
   0   8  14        1.97       -0.86      3.56 o 
   1   8  14        0.68        1.34      2.98 o 
   1   0  15       24.73       28.19      2.92 o 
   2   0  15       90.46       87.16      3.87 o 
   3   0  15        3.26        0.30      2.09 o 
   4   0  15       13.24       12.69      2.78 o 
   5   0  15       12.80        6.68      2.92 o 
   6   0  15        1.61        2.76      3.65 o 
   7   0  15        1.30       -0.16      3.72 o 
   0   1  15        8.38       19.29      2.83 o 
   1   1  15       43.80       45.02      2.59 o 
   2   1  15      103.11       97.10      3.22 o 
   3   1  15       56.97       58.96      2.79 o 
   4   1  15       34.95       35.49      2.67 o 
   5   1  15       20.48       19.50      2.69 o 
   6   1  15        3.12        2.84      2.45 o 
   7   1  15        2.34        3.67      3.26 o 
   0   2  15       16.26       21.47      3.34 o 
   1   2  15       62.89       57.91      4.06 o 
   2   2  15       91.59       93.96      3.27 o 
   3   2  15        3.62        3.58      1.78 o 
   4   2  15       27.16       39.44      4.37 o 
   5   2  15       18.71       20.97      2.74 o 
   6   2  15       13.81       10.15      2.92 o 
   0   3  15        2.76        1.66      2.07 o 
   1   3  15       17.71       19.48      2.00 o 
   2   3  15       36.95       40.91      2.93 o 
   3   3  15       17.89       18.99      2.82 o 
   4   3  15        1.96       -2.89      1.92 o 
   5   3  15       14.71       13.92      2.91 o 
   6   3  15        6.86        7.99      3.51 o 
   0   4  15        1.16       -1.19      1.90 o 
   1   4  15        0.58       -1.01      1.34 o 
   2   4  15       10.30        9.46      2.34 o 
   3   4  15       20.51       18.82      2.95 o 
   4   4  15       16.60       16.37      2.94 o 
   5   4  15       14.16       12.16      6.14 o 
   6   4  15        0.48       -2.40      3.21 o 
   0   5  15       19.46       17.25      3.19 o 
   1   5  15       25.59       20.08      2.27 o 
   2   5  15        7.47        3.45      2.28 o 
   3   5  15        4.99        4.19      2.71 o 
   4   5  15        6.90        5.82      3.13 o 
   5   5  15        1.12       -0.41      3.09 o 
   0   6  15        0.29        0.24      2.44 o 
   1   6  15       16.35       17.54      2.65 o 
   2   6  15        2.36        4.84      2.49 o 
   3   6  15        3.51        0.31      4.02 o 
   4   6  15        3.53        7.23      3.55 o 
   0   7  15        5.95        5.74      3.55 o 
   1   7  15       17.80       13.59      2.93 o 
   2   7  15        4.81        3.84      3.11 o 
   3   7  15        0.68       -2.13      2.97 o 
   0   0  16       34.35       39.40      6.40 o 
   1   0  16        0.26       -1.19      2.43 o 
   2   0  16       56.63       52.55      3.77 o 
   3   0  16       26.54       26.62      3.36 o 
   4   0  16       61.59       57.75      4.65 o 
   5   0  16        0.05       -3.51      3.47 o 
   6   0  16        0.81        0.43      3.55 o 
   0   1  16      106.23      103.99      4.32 o 
   1   1  16      393.17      389.92     10.48 o 
   2   1  16       77.21       85.52      3.48 o 
   3   1  16       43.67       43.70      3.13 o 
   4   1  16        4.98        2.65      1.77 o 
   5   1  16       13.14       14.88      2.58 o 
   6   1  16        9.97        8.36      2.89 o 
   0   2  16      102.14       92.72      6.43 o 
   1   2  16       11.94       11.15      1.76 o 
   2   2  16       27.58       30.72      3.00 o 
   3   2  16       22.19       28.39      2.71 o 
   4   2  16       66.15       77.13      4.51 o 
   5   2  16       12.65       10.32      2.81 o 
   6   2  16        1.46       -3.93      2.71 o 
   0   3  16       11.99        9.31      2.47 o 
   1   3  16       21.07       19.84      2.10 o 
   2   3  16        0.38       -2.15      1.49 o 
   3   3  16       29.43       27.94      3.30 o 
   4   3  16       18.22       13.30      5.02 o 
   5   3  16        2.63       -0.72      2.34 o 
   6   3  16        3.27        3.74      3.20 o 
   0   4  16        4.19        2.65      2.25 o 
   1   4  16        8.28        9.74      1.90 o 
   2   4  16       38.59       42.95      5.29 o 
   3   4  16        6.52        7.92      2.41 o 
   4   4  16       13.94       13.01      2.90 o 
   5   4  16        0.84       -2.47      3.48 o 
   0   5  16        3.58       -0.09      2.31 o 
   1   5  16       32.98       31.77      2.87 o 
   2   5  16        2.88        0.35      2.14 o 
   3   5  16        4.37        2.36      2.34 o 
   4   5  16        1.16        4.87      3.08 o 
   5   5  16        0.17       -4.51      3.01 o 
   0   6  16       41.94       40.36      5.40 o 
   1   6  16        7.14        6.13      2.30 o 
   2   6  16        5.66        2.13      2.44 o 
   3   6  16        2.55        1.82      3.06 o 
   4   6  16        1.59       -3.24      2.95 o 
   0   7  16        3.17        3.63      3.72 o 
   1   7  16        3.20        3.55      2.29 o 
   2   7  16        5.59        4.62      3.35 o 
   1   0  17       51.25       53.80      5.53 o 
   2   0  17        2.55        6.11      3.26 o 
   3   0  17        0.98       -1.59      3.05 o 
   4   0  17        1.54       -2.38      2.22 o 
   5   0  17        0.17       -4.34      2.90 o 
   6   0  17        0.09        2.30      3.44 o 
   0   1  17       74.38       69.96      5.22 o 
   1   1  17       17.91       30.03      2.68 o 
   2   1  17      173.00      163.67      5.42 o 
   3   1  17       61.16       65.78      3.40 o 
   4   1  17        5.00        3.14      2.02 o 
   5   1  17        1.69        2.42      2.46 o 
   6   1  17        3.26        0.01      2.99 o 
   0   2  17        0.80       -0.66      1.90 o 
   1   2  17       17.90       20.38      2.17 o 
   2   2  17       22.63       26.57      3.31 o 
   3   2  17       11.58       15.98      2.42 o 
   4   2  17       10.01        9.59      2.65 o 
   5   2  17       14.88       12.52      3.01 o 
   6   2  17        1.61       -2.77      2.91 o 
   0   3  17        4.76        2.20      2.24 o 
   1   3  17       24.66       27.03      3.17 o 
   2   3  17       34.20       35.19      2.98 o 
   3   3  17        2.83        1.65      2.21 o 
   4   3  17        4.25        4.97      2.51 o 
   5   3  17       13.41       11.94      3.17 o 
   0   4  17        9.46       11.10      2.75 o 
   1   4  17       19.50       19.98      2.32 o 
   2   4  17        1.47        1.96      2.14 o 
   3   4  17        1.36        1.01      2.14 o 
   4   4  17        6.89        4.96      2.76 o 
   5   4  17        5.50       -2.82      3.14 o 
   0   5  17        3.68       -0.34      2.35 o 
   1   5  17       11.29       11.19      2.09 o 
   2   5  17       19.18       20.02      3.09 o 
   3   5  17        2.12        0.35      2.32 o 
   4   5  17        2.03       -2.44      2.90 o 
   0   6  17        9.87       14.74      3.50 o 
   1   6  17        2.67       -1.10      1.98 o 
   2   6  17        1.61        0.02      2.26 o 
   3   6  17        1.78       -3.48      2.45 o 
   0   7  17        4.23       -0.01      3.35 o 
   1   7  17        1.33        0.27      2.24 o 
   0   0  18       67.04       75.80      9.18 o 
   1   0  18       26.86       26.71      8.73 o 
   2   0  18       32.78       34.23      4.87 o 
   3   0  18        1.77        0.83      3.78 o 
   4   0  18        5.19        0.79      3.26 o 
   5   0  18        0.70       -6.38      4.30 o 
   6   0  18        1.82        0.19      7.04 o 
   0   1  18      498.04      481.45     13.03 o 
   1   1  18        8.59        9.03      2.42 o 
   2   1  18       15.24       17.49      3.67 o 
   3   1  18        6.51        4.98      2.05 o 
   4   1  18       43.00       34.26      3.14 o 
   5   1  18        0.23       -0.69      2.40 o 
   6   1  18        1.75       -1.04      3.12 o 
   0   2  18        4.55        3.28      2.85 o 
   1   2  18       59.21       72.48      5.03 o 
   2   2  18        2.89        1.36      1.84 o 
   3   2  18       55.99       70.26      4.01 o 
   4   2  18        8.80        7.15      2.53 o 
   5   2  18        7.95        6.18      2.83 o 
   0   3  18        0.03       -1.20      2.12 o 
   1   3  18        3.59        2.33      1.63 o 
   2   3  18       31.60       40.72      3.92 o 
   3   3  18       28.80       29.36      3.51 o 
   4   3  18       27.12       28.98      3.63 o 
   5   3  18        0.63       -1.64      2.44 o 
   0   4  18        0.15       -1.77      2.14 o 
   1   4  18        2.20        1.98      1.74 o 
   2   4  18       16.01       14.05      2.96 o 
   3   4  18        8.72        3.41      2.49 o 
   4   4  18        0.53       -2.92      2.35 o 
   0   5  18        8.41        0.02      2.26 o 
   1   5  18        0.89        2.59      2.06 o 
   2   5  18        5.56        2.50      2.82 o 
   3   5  18        3.66        4.30      2.55 o 
   4   5  18        1.04        6.66      4.84 o 
   0   6  18        5.61        3.58      3.32 o 
   1   6  18        1.35       -0.34      1.98 o 
   2   6  18        1.89        0.61      2.18 o 
   1   0  19       19.05       27.31      4.72 o 
   2   0  19       26.69       28.37      4.67 o 
   3   0  19       13.17       26.14      4.69 o 
   4   0  19        0.53       -5.15      4.38 o 
   5   0  19        4.83        4.03      5.62 o 
   0   1  19       10.21       18.91      5.85 o 
   1   1  19       19.60       23.78      3.19 o 
   2   1  19        7.59        5.49      2.47 o 
   3   1  19       30.37       31.02      3.62 o 
   4   1  19       12.27       11.57      3.35 o 
   5   1  19        0.88       -3.58      2.49 o 
   0   2  19       49.32       53.62      5.81 o 
   1   2  19       16.08       15.61      2.86 o 
   2   2  19       36.64       40.81      3.74 o 
   3   2  19        7.00        7.68      2.30 o 
   4   2  19        7.55        6.27      2.59 o 
   5   2  19        3.42        2.01      2.78 o 
   0   3  19        0.06       -3.66      2.44 o 
   1   3  19       15.18       13.96      2.48 o 
   2   3  19       28.82       35.27      4.77 o 
   3   3  19       19.05       20.13      3.29 o 
   4   3  19        0.99       -0.74      2.48 o 
   0   4  19        8.00        8.15      3.08 o 
   1   4  19        3.79        0.03      1.76 o 
   2   4  19        0.61        1.71      2.35 o 
   3   4  19        3.14        4.51      2.58 o 
   4   4  19        0.02       -1.87      2.38 o 
   0   5  19        0.37       -3.60      2.40 o 
   1   5  19        1.94        0.22      2.05 o 
   2   5  19        1.68        1.16      2.12 o 
   3   5  19        3.21        1.51      2.54 o 
   0   6  19        0.74       -1.68      3.42 o 
   1   6  19        1.32        3.31      2.22 o 
   0   0  20      324.66      331.08     15.53 o 
   1   0  20       44.29       44.76      5.72 o 
   2   0  20       73.07       79.47      5.73 o 
   3   0  20        7.82        6.74      8.32 o 
   4   0  20       21.44       22.92      4.91 o 
   5   0  20        0.37        0.09      4.89 o 
   0   1  20       22.17       29.87      5.07 o 
   1   1  20       31.56       34.61      5.16 o 
   2   1  20       15.77       18.86      3.15 o 
   3   1  20        5.50        1.37      2.41 o 
   4   1  20        0.65       -0.95      2.69 o 
   5   1  20        3.45       -2.28      2.76 o 
   0   2  20       16.06       16.11      5.01 o 
   1   2  20        8.32        4.24      2.42 o 
   2   2  20       23.13       24.60      3.38 o 
   3   2  20        0.41       -0.13      2.33 o 
   4   2  20       14.35        9.67      3.21 o 
   0   3  20       17.67       22.40      4.58 o 
   1   3  20        4.85        4.29      2.43 o 
   2   3  20        2.93        0.65      2.01 o 
   3   3  20        0.04        0.63      2.47 o 
   4   3  20        4.90        3.99      3.91 o 
   0   4  20       41.61       46.13      5.75 o 
   1   4  20        4.55        2.96      2.04 o 
   2   4  20        5.13        3.59      2.56 o 
   3   4  20        1.68        2.94      2.64 o 
   0   5  20        0.09        3.28      2.88 o 
   1   5  20        0.97       -1.44      2.02 o 
   2   5  20        6.34        3.93      2.61 o 
   1   0  21      138.01      129.53      7.09 o 
   2   0  21        3.91        2.25      3.42 o 
   3   0  21       12.42       10.15      6.70 o 
   4   0  21        0.27        2.51      5.87 o 
   0   1  21        0.11        3.17      3.48 o 
   1   1  21        6.18        2.64      2.58 o 
   2   1  21        1.64        1.62      2.19 o 
   3   1  21        1.92       -2.22      2.42 o 
   4   1  21        0.02       -1.09      2.84 o 
   0   2  21        0.31        1.67      3.41 o 
   1   2  21        1.83       -0.85      2.18 o 
   2   2  21       20.24       21.65      3.30 o 
   3   2  21        1.32        1.99      2.79 o 
   4   2  21        1.23       -1.52      2.73 o 
   0   3  21        0.71        1.14      3.40 o 
   1   3  21        7.97        6.11      2.68 o 
   2   3  21       17.20       21.74      3.35 o 
   3   3  21        1.10        0.19      2.90 o 
   0   4  21        0.08       -0.91      3.30 o 
   1   4  21       12.31       14.99      3.06 o 
   2   4  21        0.61        5.82      3.55 o 
   0   5  21        6.15        7.27      3.94 o 
   0   0  22        1.74       -2.59      4.65 o 
   1   0  22        2.22       -0.68      3.32 o 
   2   0  22       36.70       48.83      9.35 o 
   3   0  22        3.16        3.69      4.43 o 
   0   1  22       44.05       45.54      5.99 o 
   1   1  22        0.02       -1.16      2.37 o 
   2   1  22        3.71        3.31      2.50 o 
   3   1  22        5.18        2.21      2.59 o 
   0   2  22        1.15        1.07      3.68 o 
   1   2  22       16.31       13.79      3.10 o 
   2   2  22        1.22        0.80      3.64 o 
   3   2  22        2.55        0.80      4.45 o 
   0   3  22        0.72        0.94      3.60 o 
   1   3  22        8.91        7.82      2.76 o 
   2   3  22        2.67        0.72      2.61 o 
   0   4  22        8.86        5.60      4.02 o 
   1   4  22        8.21       10.04      3.02 o 
   1   0  23        0.56       -3.98      3.19 o 
   2   0  23        0.85       -1.97      3.58 o 
   0   1  23        4.18        6.75      3.79 o 
   1   1  23       18.01       20.38      3.39 o 
   2   1  23        2.10        2.26      2.54 o 
   0   2  23        1.45       -0.08      3.49 o 
   1   2  23        4.35        2.39      2.59 o 
   2   2  23        6.28        5.96      2.87 o 
   0   3  23        6.89        0.39      3.68 o 
   1   3  23        5.85        3.37      2.68 o 
   0   0  24        5.46        5.44      5.42 o 
   1   0  24        6.76        6.12      4.08 o 
   0   1  24        1.27       -0.08      3.77 o 
   1   1  24        2.82        5.65      2.63 o 
                                                 
